# Supplementary material for: Diversity of lncRNAs in the pan-transcriptome of maize inbred lines
Source: BMC Genomics. 2026 Jan 3;27:1. doi: 10.1186/s12864-025-12242-0 (PMC12764133; doi:10.1186/s12864-025-12242-0)
Supplement: Supplementary file 1 — Supplementary Material 1. [file 12864_2025_12242_MOESM1_ESM.xlsx]

## Sheet: Info
Inbred lines	Run
Oh43	SRR765755
4226	SRR765127
4722	SRR765128
A	SRR765137
52220	SRR765129
04033V	SRR765130
33-16	SRR765131
38-11	SRR765132
4554_INBRED	SRR765133
4578_INBRED	SRR765134
4F-35_BK	SRR765135
80-2	SRR765136
A12	SRR765138
A15	SRR765139
A155	SRR765140
A171	SRR765141
A188	SRR765142
Zea mays, A208	SRR765143
A239	SRR765144
A258	SRR765145
A305	SRR765146
A321	SRR765147
A322	SRR765148
A334	SRR765149
A340	SRR765150
A374	SRR765151
A385	SRR765152
A401	SRR765153
A415-1-3_INBRED	SRR765154
A427	SRR765155
A554	SRR765156
A572	SRR765157
A627	SRR765158
A632	SRR765159
A635	SRR765160
A648	SRR765161
A649	SRR765162
A651	SRR765163
A659	SRR765164
A661	SRR765165
A662	SRR765166
A663	SRR765167
A673	SRR765168
A674	SRR765169
A679	SRR765170
A680	SRR765171
A682	SRR765172
A71	SRR765173
A73	SRR765174
A797NW	SRR765175
AR228	SRR765176
AS5707	SRR765177
AusTRCF_306238	SRR765178
B-18_INBR.FR.SUPERGOLD	SRR765179
B-28	SRR765180
B10	SRR765181
B101	SRR765182
B103	SRR765183
B104	SRR765184
B105	SRR765185
B106	SRR765186
B107	SRR765187
B108	SRR765188
B109	SRR765189
B110	SRR765190
B111	SRR765191
B112	SRR765192
B113	SRR765193
B114	SRR765194
B115	SRR765195
B119	SRR765196
B120	SRR765197
B121	SRR765198
B14	SRR765199
B14A	SRR765200
B164	SRR765201
B2	SRR765202
B37	SRR765203
B42	SRR765204
B52	SRR765205
B54	SRR765206
B64	SRR765207
B66	SRR765208
B68	SRR765209
B7	SRR765210
B73	SRR765211
B75	SRR765212
B77	SRR765213
B79	SRR765214
B8	SRR765215
B84	SRR765216
B85	SRR765217
B87	SRR765218
B88	SRR765219
B90	SRR765220
B91	SRR765221
B97	SRR765222
B98	SRR765223
B99	SRR765224
C102	SRR765225
C103	SRR765226
C123	SRR765227
C15	SRR765228
C42	SRR765229
C49A	SRR765230
C68	SRR765231
CG10	SRR765232
CG106	SRR765233
CG108	SRR765234
CG65	SRR765235
CH157	SRR765236
CH701-30	SRR765237
CH753-4	SRR765238
CH9	SRR765239
Chi-tan_120	SRR765240
CI_40H	SRR765241
CI187-2	SRR765242
CI21E	SRR765243
CI28A	SRR765244
CI31A	SRR765245
CI3A	SRR765246
CI64	SRR765247
CI90C	SRR765248
CI91B	SRR765249
CL17	SRR765250
CL18	SRR765251
CL22	SRR765252
CL27	SRR765253
CM105	SRR765254
CM174	SRR765255
CM37	SRR765256
CM48	SRR765257
CM7	SRR765258
CM99	SRR765259
CML 108	SRR765260
CML 144	SRR765261
CML 161	SRR765262
CML 176	SRR765263
CML 197	SRR765264
CML 202	SRR765265
CML 216	SRR765266
CML 218	SRR765267
CML 220	SRR765268
CML 228	SRR765269
CML 247	SRR765270
CML 251	SRR765271
CML 254	SRR765272
CML 264	SRR765273
CML 277	SRR765274
CML 287	SRR765275
CML 312	SRR765276
CML 322	SRR765277
CML 323	SRR765278
CML 376	SRR765279
CML 421	SRR765280
CML 444	SRR765281
CML 448	SRR765282
CML 451	SRR765283
CML 456	SRR765284
CML 465	SRR765285
CML 488	SRR765286
CML 491	SRR765287
CML 505	SRR765288
CML 509	SRR765289
CML 511	SRR765290
CML 52	SRR765291
CML 91	SRR765292
CO106	SRR765293
CO117	SRR765294
CO125	SRR765295
CO158	SRR765296
CO192	SRR765297
CO216	SRR765298
CO236	SRR765299
CO237	SRR765300
CO245	SRR765301
CO255	SRR765302
CO256	SRR765303
CO257	SRR765304
CO258	SRR765305
CR_22_INBRED	SRR765306
CR1HT	SRR765307
CSJ3	SRR765308
DE3	SRR765309
DE4	SRR765310
DE811	SRR765311
DK4676A	SRR765312
DK78371A	SRR765313
DKFBHJ	SRR765314
DKHBA1	SRR765315
DKIB014	SRR765316
DKIB02	SRR765317
DKMBNA	SRR765318
DKMBPM	SRR765319
DKMFD-13D	SRR765320
DKPB80	SRR765321
E2558W	SRR765322
EAST_028	SRR765323
Eng-Li_Chih	SRR765324
EP1	SRR765325
F115	SRR765326
F2834T	SRR765327
F431	SRR765328
F44	SRR765329
F7	SRR765330
FC46	SRR765331
FR19	SRR765332
G22_T122	SRR765333
G3_T5a	SRR765334
G80	SRR765335
GE129	SRR765336
GE54	SRR765337
H110	SRR765338
H113	SRR765339
H114	SRR765340
H121	SRR765341
H122w	SRR765342
H124w	SRR765343
H14	SRR765344
H49	SRR765345
H5	SRR765346
H52	SRR765347
H71	SRR765348
H84	SRR765349
H91	SRR765350
H95	SRR765351
H96	SRR765352
H99	SRR765353
Hi26	SRR765354
Hi28	SRR765355
HP301	SRR765356
HP72-11	SRR765357
HUANYAO	SRR765358
HUOBAI	SRR765359
Hy	SRR765360
I159	SRR765361
I205	SRR765362
I29	SRR765363
Ia 453	SRR765364
Ia5125B	SRR765365
IDS28	SRR765366
IDS69	SRR765367
Il101T	SRR765368
Il14H	SRR765369
Il778d	SRR765370
INBRED_100	SRR765371
INBRED_109	SRR765372
INBRED_141	SRR765373
INBRED_305	SRR765374
INBRED_309	SRR765375
K148	SRR765376
K150	SRR765377
K155	SRR765378
K201	SRR765379
K4	SRR765380
K41	SRR765381
K47	SRR765382
K55	SRR765383
K64	SRR765384
Ki11	SRR765385
Ki21	SRR765386
Ki3	SRR765387
Ki43	SRR765388
KO679Y	SRR765389
KUNG-70	SRR765390
Ky21	SRR765391
Ky226	SRR765392
Ky228	SRR765393
L_289	SRR765394
L317	SRR765395
LH1	SRR765396
LH123HT	SRR765397
LH143_(maintainer)	SRR765398
LH145	SRR765399
LH149	SRR765400
LH38	SRR765401
LH39	SRR765402
LH59	SRR765403
LH60	SRR765404
LH61	SRR765405
LH82	SRR765406
LH93	SRR765407
LP5	SRR765408
M14	SRR765409
M162W	SRR765410
M37W	SRR765411
MEF156-55-2	SRR765412
Mo15W	SRR765413
Mo17	SRR765414
Mo23W	SRR765415
Mo24W	SRR765416
Mo28W	SRR765417
Mo3	SRR765418
Mo30W	SRR765419
Mo39	SRR765420
Mo44	SRR765421
Mo45	SRR765422
Mo47	SRR765423
Mo5	SRR765424
Mo7	SRR765425
MoG	SRR765426
Mp339	SRR765427
MS106	SRR765428
MS116	SRR765429
MS12	SRR765430
MS132	SRR765431
MS142	SRR765432
MS153	SRR765433
MS211	SRR765434
MS221	SRR765435
MS222	SRR765436
MS223	SRR765437
MS224	SRR765438
MS225	SRR765439
MS226	SRR765440
MS24A	SRR765441
MS67	SRR765442
MS72	SRR765443
Mt42	SRR765444
N193	SRR765445
N197	SRR765446
N199	SRR765447
N209	SRR765448
N215	SRR765449
N216	SRR765450
N217	SRR765451
N218	SRR765452
N28	SRR765453
N28E	SRR765454
N28Ht	SRR765455
N501	SRR765456
N527	SRR765457
N534	SRR765458
N538	SRR765459
N542	SRR765460
N545	SRR765461
N6	SRR765462
N7A	SRR765463
NC13	SRR765464
NC222	SRR765465
NC230	SRR765466
NC232	SRR765467
NC236	SRR765468
NC250	SRR765469
NC264	SRR765470
NC298	SRR765471
NC318	SRR765472
NC340	SRR765473
NC342	SRR765474
NC344	SRR765475
NC356	SRR765476
NC358	SRR765477
NC412	SRR765478
NC472	SRR765479
ND1	SRR765480
ND101	SRR765481
ND167	SRR765482
ND230	SRR765483
ND245	SRR765484
ND246	SRR765485
ND247	SRR765486
ND251	SRR765487
ND260	SRR765488
ND262	SRR765489
ND265	SRR765490
ND283	SRR765491
NK740	SRR765492
NKH8431	SRR765493
NKS8324	SRR765494
NO._380	SRR765495
NP87	SRR765496
NY_159_(Neveh_Yaar)	SRR765497
NY6371	SRR765498
OC19	SRR765499
OH33	SRR765500
Oh40B	SRR765501
Oh7	SRR765502
Oh7B	SRR765503
Os420	SRR765504
Os426	SRR765505
P39	SRR765506
Pa392	SRR765507
Pa405	SRR765508
Pa468	SRR765509
Pa762	SRR765510
Pa778	SRR765511
Pa880	SRR765512
Pa891	SRR765513
PHB09	SRR765514
PHG29	SRR765515
PHG35	SRR765516
PHG39	SRR765517
PHG47	SRR765518
PHG50	SRR765519
PHG72	SRR765520
PHG80	SRR765521
PHJ40	SRR765522
PHK76	SRR765523
PHN11	SRR765524
PHR36	SRR765525
PHT55	SRR765526
PHT77	SRR765527
PHV63	SRR765528
PHW17	SRR765529
PHZ51	SRR765530
R101	SRR765531
R113	SRR765532
R134	SRR765533
R168	SRR765534
R177	SRR765535
R181B	SRR765536
R197	SRR765537
R225	SRR765538
R226	SRR765539
R227	SRR765540
R229	SRR765541
R30	SRR765542
R4	SRR765543
R53	SRR765544
R71	SRR765545
R78	SRR765546
S_56	SRR765547
SD101	SRR765548
SD102	SRR765549
SD107	SRR765550
SD15	SRR765551
SD40	SRR765552
SD42	SRR765553
SD44	SRR765554
SG_30A	SRR765555
Sg1533	SRR765556
Sg18	SRR765557
T141	SRR765558
T146	SRR765559
T232	SRR765560
T234	SRR765561
T242	SRR765562
T9	SRR765563
Tr	SRR765564
Tx303	SRR765565
TZU-CHIAO-HSI-WU_105	SRR765566
U_123	SRR765567
U267Y	SRR765568
Va102	SRR765569
Va14	SRR765570
Va38	SRR765571
Va52	SRR765572
Va85	SRR765573
Va99	SRR765574
VaW6	SRR765575
W_7151	SRR765576
W117Ht	SRR765577
W153R	SRR765578
W182BN	SRR765579
W22	SRR765580
W23	SRR765581
W24	SRR765582
W32	SRR765583
W37A	SRR765584
W552	SRR765585
W59E	SRR765586
W601S	SRR765587
W603S	SRR765588
W604S	SRR765589
W605S	SRR765590
W606S	SRR765591
W607S	SRR765592
W608S	SRR765593
W609S	SRR765594
W610S	SRR765595
W611S	SRR765596
W612S	SRR765597
W64A	SRR765598
W701BC	SRR765599
W703	SRR765600
W802G	SRR765601
W803G	SRR765602
W809G	SRR765603
W810G	SRR765604
W811G	SRR765605
W812G	SRR765606
W813G	SRR765607
W814G	SRR765608
W815G	SRR765609
W816G	SRR765610
W817G	SRR765611
W818G	SRR765612
W819G	SRR765613
W820G	SRR765614
W821G	SRR765615
W85	SRR765616
W9	SRR765617
WD	SRR765618
WR3	SRR765619
WU-TAN-TZAO	SRR765620
WXB6	SRR765621
YANG	SRR765622
YE_4	SRR765623
YE-CHI-HUNG	SRR765624
YELLOW_3-4	SRR765625
YING-55	SRR765626
YONG_28	SRR765627
Yu796_NS	SRR765628

## Sheet: 503_SraRunInfo
Run	Experiment	Experiment Title	Sample	BioSample
SRR765755	SRX242933	Zea mays, Oh43 RNAseq	SRS395187	SAMN01921534
SRR765127	SRX242934	Zea mays, 4226 RNAseq	SRS394812	SAMN01921159
SRR765128	SRX242935	"Zea mays, 4722 RNAseq"	SRS394813	SAMN01921160
SRR765137	SRX242936	"Zea mays, A RNAseq"	SRS394822	SAMN01921169
SRR765129	SRX242937	"Zea mays, 52220 RNAseq"	SRS394814	SAMN01921161
SRR765130	SRX242938	"Zea mays, 04033V RNAseq"	SRS394815	SAMN01921162
SRR765131	SRX242939	"Zea mays, 33-16 RNAseq"	SRS394816	SAMN01921163
SRR765132	SRX242940	"Zea mays, 38-11 RNAseq"	SRS394817	SAMN01921164
SRR765133	SRX242941	"Zea mays, 4554_INBRED RNAseq"	SRS394818	SAMN01921165
SRR765134	SRX242942	"Zea mays, 4578_INBRED RNAseq"	SRS394819	SAMN01921166
SRR765135	SRX242943	"Zea mays, 4F-35_BK RNAseq"	SRS394820	SAMN01921167
SRR765136	SRX242944	"Zea mays, 80-2 RNAseq"	SRS394821	SAMN01921168
SRR765138	SRX242945	"Zea mays, A12 RNAseq"	SRS394823	SAMN01921170
SRR765139	SRX242946	"Zea mays, A15 RNAseq"	SRS394824	SAMN01921171
SRR765140	SRX242947	"Zea mays, A155 RNAseq"	SRS394825	SAMN01921172
SRR765141	SRX242948	"Zea mays, A171 RNAseq"	SRS394826	SAMN01921173
SRR765142	SRX242949	"Zea mays, A188 RNAseq"	SRS394827	SAMN01921174
SRR765143	SRX242950	"Zea mays, A208 RNAseq"	SRS394828	SAMN01921175
SRR765144	SRX242951	"Zea mays, A239 RNAseq"	SRS394829	SAMN01921176
SRR765145	SRX242952	"Zea mays, A258 RNAseq"	SRS394830	SAMN01921177
SRR765146	SRX242953	"Zea mays, A305 RNAseq"	SRS394831	SAMN01921178
SRR765147	SRX242954	"Zea mays, A321 RNAseq"	SRS394832	SAMN01921179
SRR765148	SRX242955	"Zea mays, A322 RNAseq"	SRS394833	SAMN01921180
SRR765149	SRX242956	"Zea mays, A334 RNAseq"	SRS394834	SAMN01921181
SRR765150	SRX242957	"Zea mays, A340 RNAseq"	SRS394835	SAMN01921182
SRR765151	SRX242958	"Zea mays, A374 RNAseq"	SRS394836	SAMN01921183
SRR765152	SRX242959	"Zea mays, A385 RNAseq"	SRS394837	SAMN01921184
SRR765153	SRX242960	"Zea mays, A401 RNAseq"	SRS394838	SAMN01921185
SRR765154	SRX242961	"Zea mays, A415-1-3_INBRED RNAseq"	SRS394839	SAMN01921186
SRR765155	SRX242962	"Zea mays, A427 RNAseq"	SRS394840	SAMN01921187
SRR765156	SRX242963	"Zea mays, A554 RNAseq"	SRS394841	SAMN01921188
SRR765157	SRX242964	"Zea mays, A572 RNAseq"	SRS394842	SAMN01921189
SRR765158	SRX242965	"Zea mays, A627 RNAseq"	SRS394843	SAMN01921190
SRR765159	SRX242966	"Zea mays, A632 RNAseq"	SRS394844	SAMN01921191
SRR765160	SRX242967	"Zea mays, A635 RNAseq"	SRS394845	SAMN01921192
SRR765161	SRX242968	"Zea mays, A648 RNAseq"	SRS394846	SAMN01921193
SRR765162	SRX242969	"Zea mays, A649 RNAseq"	SRS394847	SAMN01921194
SRR765163	SRX242970	"Zea mays, A651 RNAseq"	SRS394848	SAMN01921195
SRR765164	SRX242971	"Zea mays, A659 RNAseq"	SRS394849	SAMN01921196
SRR765165	SRX242972	"Zea mays, A661 RNAseq"	SRS394850	SAMN01921197
SRR765166	SRX242973	"Zea mays, A662 RNAseq"	SRS394851	SAMN01921198
SRR765167	SRX242974	"Zea mays, A663 RNAseq"	SRS394852	SAMN01921199
SRR765168	SRX242975	"Zea mays, A673 RNAseq"	SRS394853	SAMN01921200
SRR765169	SRX242976	"Zea mays, A674 RNAseq"	SRS394854	SAMN01921201
SRR765170	SRX242977	"Zea mays, A679 RNAseq"	SRS394855	SAMN01921202
SRR765171	SRX242978	"Zea mays, A680 RNAseq"	SRS394856	SAMN01921203
SRR765172	SRX242979	"Zea mays, A682 RNAseq"	SRS394857	SAMN01921204
SRR765173	SRX242980	"Zea mays, A71 RNAseq"	SRS394858	SAMN01921205
SRR765174	SRX242981	"Zea mays, A73 RNAseq"	SRS394859	SAMN01921206
SRR765175	SRX242982	"Zea mays, A797NW RNAseq"	SRS394860	SAMN01921207
SRR765176	SRX242983	"Zea mays, AR228 RNAseq"	SRS394861	SAMN01921208
SRR765177	SRX242984	"Zea mays, AS5707 RNAseq"	SRS394862	SAMN01921209
SRR765178	SRX242985	"Zea mays, AusTRCF_306238 RNAseq"	SRS394863	SAMN01921210
SRR765179	SRX242986	"Zea mays, B-18_INBR.FR.SUPERGOLD RNAseq"	SRS394864	SAMN01921211
SRR765180	SRX242987	"Zea mays, B-28 RNAseq"	SRS394865	SAMN01921212
SRR765181	SRX242988	"Zea mays, B10 RNAseq"	SRS394866	SAMN01921213
SRR765182	SRX242989	"Zea mays, B101 RNAseq"	SRS394867	SAMN01921214
SRR765183	SRX242990	"Zea mays, B103 RNAseq"	SRS394868	SAMN01921215
SRR765184	SRX242991	"Zea mays, B104 RNAseq"	SRS394869	SAMN01921216
SRR765185	SRX242992	"Zea mays, B105 RNAseq"	SRS394870	SAMN01921217
SRR765186	SRX242993	"Zea mays, B106 RNAseq"	SRS394871	SAMN01921218
SRR765187	SRX242994	"Zea mays, B107 RNAseq"	SRS394872	SAMN01921219
SRR765188	SRX242995	"Zea mays, B108 RNAseq"	SRS394873	SAMN01921220
SRR765189	SRX242996	"Zea mays, B109 RNAseq"	SRS394874	SAMN01921221
SRR765190	SRX242997	"Zea mays, B110 RNAseq"	SRS394875	SAMN01921222
SRR765191	SRX242998	"Zea mays, B111 RNAseq"	SRS394876	SAMN01921223
SRR765192	SRX242999	"Zea mays, B112 RNAseq"	SRS394877	SAMN01921224
SRR765193	SRX243000	"Zea mays, B113 RNAseq"	SRS394878	SAMN01921225
SRR765194	SRX243001	"Zea mays, B114 RNAseq"	SRS394879	SAMN01921226
SRR765195	SRX243002	"Zea mays, B115 RNAseq"	SRS394880	SAMN01921227
SRR765196	SRX243003	"Zea mays, B119 RNAseq"	SRS394881	SAMN01921228
SRR765197	SRX243004	"Zea mays, B120 RNAseq"	SRS394882	SAMN01921229
SRR765198	SRX243005	"Zea mays, B121 RNAseq"	SRS394883	SAMN01921230
SRR765199	SRX243006	"Zea mays, B14 RNAseq"	SRS394884	SAMN01921231
SRR765200	SRX243007	"Zea mays, B14A RNAseq"	SRS394885	SAMN01921232
SRR765201	SRX243008	"Zea mays, B164 RNAseq"	SRS394886	SAMN01921233
SRR765202	SRX243009	"Zea mays, B2 RNAseq"	SRS394887	SAMN01921234
SRR765203	SRX243010	"Zea mays, B37 RNAseq"	SRS394888	SAMN01921235
SRR765204	SRX243011	"Zea mays, B42 RNAseq"	SRS394889	SAMN01921236
SRR765205	SRX243012	"Zea mays, B52 RNAseq"	SRS394890	SAMN01921237
SRR765206	SRX243013	"Zea mays, B54 RNAseq"	SRS394891	SAMN01921238
SRR765207	SRX243014	"Zea mays, B64 RNAseq"	SRS394892	SAMN01921239
SRR765208	SRX243015	"Zea mays, B66 RNAseq"	SRS394893	SAMN01921240
SRR765209	SRX243016	"Zea mays, B68 RNAseq"	SRS394894	SAMN01921241
SRR765210	SRX243017	"Zea mays, B7 RNAseq"	SRS394895	SAMN01921242
SRR765211	SRX243018	"Zea mays, B73 RNAseq"	SRS394896	SAMN01921243
SRR765212	SRX243019	"Zea mays, B75 RNAseq"	SRS394897	SAMN01921244
SRR765213	SRX243020	"Zea mays, B77 RNAseq"	SRS394898	SAMN01921245
SRR765214	SRX243021	"Zea mays, B79 RNAseq"	SRS394899	SAMN01921246
SRR765215	SRX243022	"Zea mays, B8 RNAseq"	SRS394900	SAMN01921247
SRR765216	SRX243023	"Zea mays, B84 RNAseq"	SRS394901	SAMN01921248
SRR765217	SRX243024	"Zea mays, B85 RNAseq"	SRS394902	SAMN01921249
SRR765218	SRX243025	"Zea mays, B87 RNAseq"	SRS394903	SAMN01921250
SRR765219	SRX243026	"Zea mays, B88 RNAseq"	SRS394904	SAMN01921251
SRR765220	SRX243027	"Zea mays, B90 RNAseq"	SRS394905	SAMN01921252
SRR765221	SRX243028	"Zea mays, B91 RNAseq"	SRS394906	SAMN01921253
SRR765222	SRX243029	"Zea mays, B97 RNAseq"	SRS394907	SAMN01921254
SRR765223	SRX243030	"Zea mays, B98 RNAseq"	SRS394908	SAMN01921255
SRR765224	SRX243031	"Zea mays, B99 RNAseq"	SRS394909	SAMN01921256
SRR765225	SRX243032	"Zea mays, C102 RNAseq"	SRS394910	SAMN01921257
SRR765226	SRX243033	"Zea mays, C103 RNAseq"	SRS394911	SAMN01921258
SRR765227	SRX243034	"Zea mays, C123 RNAseq"	SRS394912	SAMN01921259
SRR765228	SRX243035	"Zea mays, C15 RNAseq"	SRS394913	SAMN01921260
SRR765229	SRX243036	"Zea mays, C42 RNAseq"	SRS394914	SAMN01921261
SRR765230	SRX243037	"Zea mays, C49A RNAseq"	SRS394915	SAMN01921262
SRR765231	SRX243038	"Zea mays, C68 RNAseq"	SRS394916	SAMN01921263
SRR765232	SRX243039	"Zea mays, CG10 RNAseq"	SRS394917	SAMN01921264
SRR765233	SRX243040	"Zea mays, CG106 RNAseq"	SRS394918	SAMN01921265
SRR765234	SRX243041	"Zea mays, CG108 RNAseq"	SRS394919	SAMN01921266
SRR765235	SRX243042	"Zea mays, CG65 RNAseq"	SRS394920	SAMN01921267
SRR765236	SRX243043	"Zea mays, CH157 RNAseq"	SRS394921	SAMN01921268
SRR765237	SRX243044	"Zea mays, CH701-30 RNAseq"	SRS394922	SAMN01921269
SRR765238	SRX243045	"Zea mays, CH753-4 RNAseq"	SRS394923	SAMN01921270
SRR765239	SRX243046	"Zea mays, CH9 RNAseq"	SRS394924	SAMN01921271
SRR765240	SRX243047	"Zea mays, Chi-tan_120 RNAseq"	SRS394925	SAMN01921272
SRR765241	SRX243048	"Zea mays, CI_40H RNAseq"	SRS394926	SAMN01921273
SRR765242	SRX243049	"Zea mays, CI187-2 RNAseq"	SRS394927	SAMN01921274
SRR765243	SRX243050	"Zea mays, CI21E RNAseq"	SRS394928	SAMN01921275
SRR765244	SRX243051	"Zea mays, CI28A RNAseq"	SRS394929	SAMN01921276
SRR765245	SRX243052	"Zea mays, CI31A RNAseq"	SRS394930	SAMN01921277
SRR765246	SRX243053	"Zea mays, CI3A RNAseq"	SRS394931	SAMN01921278
SRR765247	SRX243054	"Zea mays, CI64 RNAseq"	SRS394932	SAMN01921279
SRR765248	SRX243055	"Zea mays, CI90C RNAseq"	SRS394933	SAMN01921280
SRR765249	SRX243056	"Zea mays, CI91B RNAseq"	SRS394934	SAMN01921281
SRR765250	SRX243057	"Zea mays, CL17 RNAseq"	SRS394935	SAMN01921282
SRR765251	SRX243058	"Zea mays, CL18 RNAseq"	SRS394936	SAMN01921283
SRR765252	SRX243059	"Zea mays, CL22 RNAseq"	SRS394937	SAMN01921284
SRR765253	SRX243060	"Zea mays, CL27 RNAseq"	SRS394938	SAMN01921285
SRR765254	SRX243061	"Zea mays, CM105 RNAseq"	SRS394939	SAMN01921286
SRR765255	SRX243062	"Zea mays, CM174 RNAseq"	SRS394940	SAMN01921287
SRR765256	SRX243063	"Zea mays, CM37 RNAseq"	SRS394941	SAMN01921288
SRR765257	SRX243064	"Zea mays, CM48 RNAseq"	SRS394942	SAMN01921289
SRR765258	SRX243065	"Zea mays, CM7 RNAseq"	SRS394943	SAMN01921290
SRR765259	SRX243066	"Zea mays, CM99 RNAseq"	SRS394944	SAMN01921291
SRR765260	SRX243067	"Zea mays, CML 108 RNAseq"	SRS394945	SAMN01921292
SRR765261	SRX243068	"Zea mays, CML 144 RNAseq"	SRS394946	SAMN01921293
SRR765262	SRX243069	"Zea mays, CML 161 RNAseq"	SRS394947	SAMN01921294
SRR765263	SRX243070	"Zea mays, CML 176 RNAseq"	SRS394948	SAMN01921295
SRR765264	SRX243071	"Zea mays, CML 197 RNAseq"	SRS394949	SAMN01921296
SRR765265	SRX243072	"Zea mays, CML 202 RNAseq"	SRS394950	SAMN01921297
SRR765266	SRX243073	"Zea mays, CML 216 RNAseq"	SRS394951	SAMN01921298
SRR765267	SRX243074	"Zea mays, CML 218 RNAseq"	SRS394952	SAMN01921299
SRR765268	SRX243075	"Zea mays, CML 220 RNAseq"	SRS394953	SAMN01921300
SRR765269	SRX243076	"Zea mays, CML 228 RNAseq"	SRS394954	SAMN01921301
SRR765270	SRX243077	"Zea mays, CML 247 RNAseq"	SRS394955	SAMN01921302
SRR765271	SRX243078	"Zea mays, CML 251 RNAseq"	SRS394956	SAMN01921303
SRR765272	SRX243079	"Zea mays, CML 254 RNAseq"	SRS394957	SAMN01921304
SRR765273	SRX243080	"Zea mays, CML 264 RNAseq"	SRS394958	SAMN01921305
SRR765274	SRX243081	"Zea mays, CML 277 RNAseq"	SRS394959	SAMN01921306
SRR765275	SRX243082	"Zea mays, CML 287 RNAseq"	SRS394960	SAMN01921307
SRR765276	SRX243083	"Zea mays, CML 312 RNAseq"	SRS394961	SAMN01921308
SRR765277	SRX243084	"Zea mays, CML 322 RNAseq"	SRS394962	SAMN01921309
SRR765278	SRX243085	"Zea mays, CML 323 RNAseq"	SRS394963	SAMN01921310
SRR765279	SRX243086	"Zea mays, CML 376 RNAseq"	SRS394964	SAMN01921311
SRR765280	SRX243087	"Zea mays, CML 421 RNAseq"	SRS394965	SAMN01921312
SRR765281	SRX243088	"Zea mays, CML 444 RNAseq"	SRS394966	SAMN01921313
SRR765282	SRX243089	"Zea mays, CML 448 RNAseq"	SRS394967	SAMN01921314
SRR765283	SRX243090	"Zea mays, CML 451 RNAseq"	SRS394968	SAMN01921315
SRR765284	SRX243091	"Zea mays, CML 456 RNAseq"	SRS394969	SAMN01921316
SRR765285	SRX243092	"Zea mays, CML 465 RNAseq"	SRS394970	SAMN01921317
SRR765286	SRX243093	"Zea mays, CML 488 RNAseq"	SRS394971	SAMN01921318
SRR765287	SRX243094	"Zea mays, CML 491 RNAseq"	SRS394972	SAMN01921319
SRR765288	SRX243095	"Zea mays, CML 505 RNAseq"	SRS394973	SAMN01921320
SRR765289	SRX243096	"Zea mays, CML 509 RNAseq"	SRS394974	SAMN01921321
SRR765290	SRX243097	"Zea mays, CML 511 RNAseq"	SRS394975	SAMN01921322
SRR765291	SRX243098	"Zea mays, CML 52 RNAseq"	SRS394976	SAMN01921323
SRR765292	SRX243099	"Zea mays, CML 91 RNAseq"	SRS394977	SAMN01921324
SRR765293	SRX243100	"Zea mays, CO106 RNAseq"	SRS394978	SAMN01921325
SRR765294	SRX243101	"Zea mays, CO117 RNAseq"	SRS394979	SAMN01921326
SRR765295	SRX243102	"Zea mays, CO125 RNAseq"	SRS394980	SAMN01921327
SRR765296	SRX243103	"Zea mays, CO158 RNAseq"	SRS394981	SAMN01921328
SRR765297	SRX243104	"Zea mays, CO192 RNAseq"	SRS394982	SAMN01921329
SRR765298	SRX243105	"Zea mays, CO216 RNAseq"	SRS394983	SAMN01921330
SRR765299	SRX243106	"Zea mays, CO236 RNAseq"	SRS394984	SAMN01921331
SRR765300	SRX243107	"Zea mays, CO237 RNAseq"	SRS394985	SAMN01921332
SRR765301	SRX243108	"Zea mays, CO245 RNAseq"	SRS394986	SAMN01921333
SRR765302	SRX243109	"Zea mays, CO255 RNAseq"	SRS394987	SAMN01921334
SRR765303	SRX243110	"Zea mays, CO256 RNAseq"	SRS394988	SAMN01921335
SRR765304	SRX243111	"Zea mays, CO257 RNAseq"	SRS394989	SAMN01921336
SRR765305	SRX243112	"Zea mays, CO258 RNAseq"	SRS394990	SAMN01921337
SRR765306	SRX243113	"Zea mays, CR_22_INBRED RNAseq"	SRS394991	SAMN01921338
SRR765307	SRX243114	"Zea mays, CR1HT RNAseq"	SRS394992	SAMN01921339
SRR765308	SRX243115	"Zea mays, CSJ3 RNAseq"	SRS394993	SAMN01921340
SRR765309	SRX243116	"Zea mays, DE3 RNAseq"	SRS394994	SAMN01921341
SRR765310	SRX243117	"Zea mays, DE4 RNAseq"	SRS394995	SAMN01921342
SRR765311	SRX243118	"Zea mays, DE811 RNAseq"	SRS394996	SAMN01921343
SRR765312	SRX243119	"Zea mays, DK4676A RNAseq"	SRS394997	SAMN01921344
SRR765313	SRX243120	"Zea mays, DK78371A RNAseq"	SRS394998	SAMN01921345
SRR765314	SRX243121	"Zea mays, DKFBHJ RNAseq"	SRS394999	SAMN01921346
SRR765315	SRX243122	"Zea mays, DKHBA1 RNAseq"	SRS395000	SAMN01921347
SRR765316	SRX243123	"Zea mays, DKIB014 RNAseq"	SRS395001	SAMN01921348
SRR765317	SRX243124	"Zea mays, DKIB02 RNAseq"	SRS395002	SAMN01921349
SRR765318	SRX243125	"Zea mays, DKMBNA RNAseq"	SRS395003	SAMN01921350
SRR765319	SRX243126	"Zea mays, DKMBPM RNAseq"	SRS395004	SAMN01921351
SRR765320	SRX243127	"Zea mays, DKMFD-13D RNAseq"	SRS395005	SAMN01921352
SRR765321	SRX243128	"Zea mays, DKPB80 RNAseq"	SRS395006	SAMN01921353
SRR765322	SRX243129	"Zea mays, E2558W RNAseq"	SRS395007	SAMN01921354
SRR765323	SRX243130	"Zea mays, EAST_028 RNAseq"	SRS395008	SAMN01921355
SRR765324	SRX243131	"Zea mays, Eng-Li_Chih RNAseq"	SRS395009	SAMN01921356
SRR765325	SRX243132	"Zea mays, EP1 RNAseq"	SRS395010	SAMN01921357
SRR765326	SRX243133	"Zea mays, F115 RNAseq"	SRS395011	SAMN01921358
SRR765327	SRX243134	"Zea mays, F2834T RNAseq"	SRS395012	SAMN01921359
SRR765328	SRX243135	"Zea mays, F431 RNAseq"	SRS395013	SAMN01921360
SRR765329	SRX243136	"Zea mays, F44 RNAseq"	SRS395014	SAMN01921361
SRR765330	SRX243137	"Zea mays, F7 RNAseq"	SRS395015	SAMN01921362
SRR765331	SRX243138	"Zea mays, FC46 RNAseq"	SRS395016	SAMN01921363
SRR765332	SRX243139	"Zea mays, FR19 RNAseq"	SRS395017	SAMN01921364
SRR765333	SRX243140	"Zea mays, G22_T122 RNAseq"	SRS395018	SAMN01921365
SRR765334	SRX243141	"Zea mays, G3_T5a RNAseq"	SRS395019	SAMN01921366
SRR765335	SRX243142	"Zea mays, G80 RNAseq"	SRS395020	SAMN01921367
SRR765336	SRX243143	"Zea mays, GE129 RNAseq"	SRS395021	SAMN01921368
SRR765337	SRX243144	"Zea mays, GE54 RNAseq"	SRS395022	SAMN01921369
SRR765338	SRX243145	"Zea mays, H110 RNAseq"	SRS395023	SAMN01921370
SRR765339	SRX243146	"Zea mays, H113 RNAseq"	SRS395024	SAMN01921371
SRR765340	SRX243147	"Zea mays, H114 RNAseq"	SRS395025	SAMN01921372
SRR765341	SRX243148	"Zea mays, H121 RNAseq"	SRS395026	SAMN01921373
SRR765342	SRX243149	"Zea mays, H122w RNAseq"	SRS395027	SAMN01921374
SRR765343	SRX243150	"Zea mays, H124w RNAseq"	SRS395028	SAMN01921375
SRR765344	SRX243151	"Zea mays, H14 RNAseq"	SRS395029	SAMN01921376
SRR765345	SRX243152	"Zea mays, H49 RNAseq"	SRS395030	SAMN01921377
SRR765346	SRX243153	"Zea mays, H5 RNAseq"	SRS395031	SAMN01921378
SRR765347	SRX243154	"Zea mays, H52 RNAseq"	SRS395032	SAMN01921379
SRR765348	SRX243155	"Zea mays, H71 RNAseq"	SRS395033	SAMN01921380
SRR765349	SRX243156	"Zea mays, H84 RNAseq"	SRS395034	SAMN01921381
SRR765350	SRX243157	"Zea mays, H91 RNAseq"	SRS395035	SAMN01921382
SRR765351	SRX243158	"Zea mays, H95 RNAseq"	SRS395036	SAMN01921383
SRR765352	SRX243159	"Zea mays, H96 RNAseq"	SRS395037	SAMN01921384
SRR765353	SRX243160	"Zea mays, H99 RNAseq"	SRS395038	SAMN01921385
SRR765354	SRX243161	"Zea mays, Hi26 RNAseq"	SRS395039	SAMN01921386
SRR765355	SRX243162	"Zea mays, Hi28 RNAseq"	SRS395040	SAMN01921387
SRR765356	SRX243163	"Zea mays, HP301 RNAseq"	SRS395041	SAMN01921388
SRR765357	SRX243164	"Zea mays, HP72-11 RNAseq"	SRS395042	SAMN01921389
SRR765358	SRX243165	"Zea mays, HUANYAO RNAseq"	SRS395043	SAMN01921390
SRR765359	SRX243166	"Zea mays, HUOBAI RNAseq"	SRS395044	SAMN01921391
SRR765360	SRX243167	"Zea mays, Hy RNAseq"	SRS395045	SAMN01921392
SRR765361	SRX243168	"Zea mays, I159 RNAseq"	SRS395046	SAMN01921393
SRR765362	SRX243169	"Zea mays, I205 RNAseq"	SRS395047	SAMN01921394
SRR765363	SRX243170	"Zea mays, I29 RNAseq"	SRS395048	SAMN01921395
SRR765364	SRX243171	"Zea mays, Ia 453 RNAseq"	SRS395049	SAMN01921396
SRR765365	SRX243172	"Zea mays, Ia5125B RNAseq"	SRS395050	SAMN01921397
SRR765366	SRX243173	"Zea mays, IDS28 RNAseq"	SRS395051	SAMN01921398
SRR765367	SRX243174	"Zea mays, IDS69 RNAseq"	SRS395052	SAMN01921399
SRR765368	SRX243175	"Zea mays, Il101T RNAseq"	SRS395053	SAMN01921400
SRR765369	SRX243176	"Zea mays, Il14H RNAseq"	SRS395054	SAMN01921401
SRR765370	SRX243177	"Zea mays, Il778d RNAseq"	SRS395055	SAMN01921402
SRR765371	SRX243178	"Zea mays, INBRED_100 RNAseq"	SRS395056	SAMN01921403
SRR765372	SRX243179	"Zea mays, INBRED_109 RNAseq"	SRS395057	SAMN01921404
SRR765373	SRX243180	"Zea mays, INBRED_141 RNAseq"	SRS395058	SAMN01921405
SRR765374	SRX243181	"Zea mays, INBRED_305 RNAseq"	SRS395059	SAMN01921406
SRR765375	SRX243182	"Zea mays, INBRED_309 RNAseq"	SRS395060	SAMN01921407
SRR765376	SRX243183	"Zea mays, K148 RNAseq"	SRS395061	SAMN01921408
SRR765377	SRX243184	"Zea mays, K150 RNAseq"	SRS395062	SAMN01921409
SRR765378	SRX243185	"Zea mays, K155 RNAseq"	SRS395063	SAMN01921410
SRR765379	SRX243186	"Zea mays, K201 RNAseq"	SRS395064	SAMN01921411
SRR765380	SRX243187	"Zea mays, K4 RNAseq"	SRS395065	SAMN01921412
SRR765381	SRX243188	"Zea mays, K41 RNAseq"	SRS395066	SAMN01921413
SRR765382	SRX243189	"Zea mays, K47 RNAseq"	SRS395067	SAMN01921414
SRR765383	SRX243190	"Zea mays, K55 RNAseq"	SRS395068	SAMN01921415
SRR765384	SRX243191	"Zea mays, K64 RNAseq"	SRS395069	SAMN01921416
SRR765385	SRX243192	"Zea mays, Ki11 RNAseq"	SRS395070	SAMN01921417
SRR765386	SRX243193	"Zea mays, Ki21 RNAseq"	SRS395071	SAMN01921418
SRR765387	SRX243194	"Zea mays, Ki3 RNAseq"	SRS395072	SAMN01921419
SRR765388	SRX243195	"Zea mays, Ki43 RNAseq"	SRS395073	SAMN01921420
SRR765389	SRX243196	"Zea mays, KO679Y RNAseq"	SRS395074	SAMN01921421
SRR765390	SRX243197	"Zea mays, KUNG-70 RNAseq"	SRS395075	SAMN01921422
SRR765391	SRX243198	"Zea mays, Ky21 RNAseq"	SRS395076	SAMN01921423
SRR765392	SRX243199	"Zea mays, Ky226 RNAseq"	SRS395077	SAMN01921424
SRR765393	SRX243200	"Zea mays, Ky228 RNAseq"	SRS395078	SAMN01921425
SRR765394	SRX243201	"Zea mays, L_289 RNAseq"	SRS395079	SAMN01921426
SRR765395	SRX243202	"Zea mays, L317 RNAseq"	SRS395080	SAMN01921427
SRR765396	SRX243203	"Zea mays, LH1 RNAseq"	SRS395081	SAMN01921428
SRR765397	SRX243204	"Zea mays, LH123HT RNAseq"	SRS395082	SAMN01921429
SRR765398	SRX243205	"Zea mays, LH143_(maintainer) RNAseq"	SRS395083	SAMN01921430
SRR765399	SRX243206	"Zea mays, LH145 RNAseq"	SRS395084	SAMN01921431
SRR765400	SRX243207	"Zea mays, LH149 RNAseq"	SRS395085	SAMN01921432
SRR765401	SRX243208	"Zea mays, LH38 RNAseq"	SRS395086	SAMN01921433
SRR765402	SRX243209	"Zea mays, LH39 RNAseq"	SRS395087	SAMN01921434
SRR765403	SRX243210	"Zea mays, LH59 RNAseq"	SRS395088	SAMN01921435
SRR765404	SRX243211	"Zea mays, LH60 RNAseq"	SRS395089	SAMN01921436
SRR765405	SRX243212	"Zea mays, LH61 RNAseq"	SRS395090	SAMN01921437
SRR765406	SRX243213	"Zea mays, LH82 RNAseq"	SRS395091	SAMN01921438
SRR765407	SRX243214	"Zea mays, LH93 RNAseq"	SRS395092	SAMN01921439
SRR765408	SRX243215	"Zea mays, LP5 RNAseq"	SRS395093	SAMN01921440
SRR765409	SRX243216	"Zea mays, M14 RNAseq"	SRS395094	SAMN01921441
SRR765410	SRX243217	"Zea mays, M162W RNAseq"	SRS395095	SAMN01921442
SRR765411	SRX243218	"Zea mays, M37W RNAseq"	SRS395096	SAMN01921443
SRR765412	SRX243219	"Zea mays, MEF156-55-2 RNAseq"	SRS395097	SAMN01921444
SRR765413	SRX243220	"Zea mays, Mo15W RNAseq"	SRS395098	SAMN01921445
SRR765414	SRX243221	"Zea mays, Mo17 RNAseq"	SRS395099	SAMN01921446
SRR765415	SRX243222	"Zea mays, Mo23W RNAseq"	SRS395100	SAMN01921447
SRR765416	SRX243223	"Zea mays, Mo24W RNAseq"	SRS395101	SAMN01921448
SRR765417	SRX243224	"Zea mays, Mo28W RNAseq"	SRS395102	SAMN01921449
SRR765418	SRX243225	"Zea mays, Mo3 RNAseq"	SRS395103	SAMN01921450
SRR765419	SRX243226	"Zea mays, Mo30W RNAseq"	SRS395104	SAMN01921451
SRR765420	SRX243227	"Zea mays, Mo39 RNAseq"	SRS395105	SAMN01921452
SRR765421	SRX243228	"Zea mays, Mo44 RNAseq"	SRS395106	SAMN01921453
SRR765422	SRX243229	"Zea mays, Mo45 RNAseq"	SRS395107	SAMN01921454
SRR765423	SRX243230	"Zea mays, Mo47 RNAseq"	SRS395108	SAMN01921455
SRR765424	SRX243231	"Zea mays, Mo5 RNAseq"	SRS395109	SAMN01921456
SRR765425	SRX243232	"Zea mays, Mo7 RNAseq"	SRS395110	SAMN01921457
SRR765426	SRX243233	"Zea mays, MoG RNAseq"	SRS395111	SAMN01921458
SRR765427	SRX243234	"Zea mays, Mp339 RNAseq"	SRS395112	SAMN01921459
SRR765428	SRX243235	"Zea mays, MS106 RNAseq"	SRS395113	SAMN01921460
SRR765429	SRX243236	"Zea mays, MS116 RNAseq"	SRS395114	SAMN01921461
SRR765430	SRX243237	"Zea mays, MS12 RNAseq"	SRS395115	SAMN01921462
SRR765431	SRX243238	"Zea mays, MS132 RNAseq"	SRS395116	SAMN01921463
SRR765432	SRX243239	"Zea mays, MS142 RNAseq"	SRS395117	SAMN01921464
SRR765433	SRX243240	"Zea mays, MS153 RNAseq"	SRS395118	SAMN01921465
SRR765434	SRX243241	"Zea mays, MS211 RNAseq"	SRS395119	SAMN01921466
SRR765435	SRX243242	"Zea mays, MS221 RNAseq"	SRS395120	SAMN01921467
SRR765436	SRX243243	"Zea mays, MS222 RNAseq"	SRS395121	SAMN01921468
SRR765437	SRX243244	"Zea mays, MS223 RNAseq"	SRS395122	SAMN01921469
SRR765438	SRX243245	"Zea mays, MS224 RNAseq"	SRS395123	SAMN01921470
SRR765439	SRX243246	"Zea mays, MS225 RNAseq"	SRS395124	SAMN01921471
SRR765440	SRX243247	"Zea mays, MS226 RNAseq"	SRS395125	SAMN01921472
SRR765441	SRX243248	"Zea mays, MS24A RNAseq"	SRS395126	SAMN01921473
SRR765442	SRX243249	"Zea mays, MS67 RNAseq"	SRS395127	SAMN01921474
SRR765443	SRX243250	"Zea mays, MS72 RNAseq"	SRS395128	SAMN01921475
SRR765444	SRX243251	"Zea mays, Mt42 RNAseq"	SRS395129	SAMN01921476
SRR765445	SRX243252	"Zea mays, N193 RNAseq"	SRS395130	SAMN01921477
SRR765446	SRX243253	"Zea mays, N197 RNAseq"	SRS395131	SAMN01921478
SRR765447	SRX243254	"Zea mays, N199 RNAseq"	SRS395132	SAMN01921479
SRR765448	SRX243255	"Zea mays, N209 RNAseq"	SRS395133	SAMN01921480
SRR765449	SRX243256	"Zea mays, N215 RNAseq"	SRS395134	SAMN01921481
SRR765450	SRX243257	"Zea mays, N216 RNAseq"	SRS395135	SAMN01921482
SRR765451	SRX243258	"Zea mays, N217 RNAseq"	SRS395136	SAMN01921483
SRR765452	SRX243259	"Zea mays, N218 RNAseq"	SRS395137	SAMN01921484
SRR765453	SRX243260	"Zea mays, N28 RNAseq"	SRS395138	SAMN01921485
SRR765454	SRX243261	"Zea mays, N28E RNAseq"	SRS395139	SAMN01921486
SRR765455	SRX243262	"Zea mays, N28Ht RNAseq"	SRS395140	SAMN01921487
SRR765456	SRX243263	"Zea mays, N501 RNAseq"	SRS395141	SAMN01921488
SRR765457	SRX243264	"Zea mays, N527 RNAseq"	SRS395142	SAMN01921489
SRR765458	SRX243265	"Zea mays, N534 RNAseq"	SRS395143	SAMN01921490
SRR765459	SRX243266	"Zea mays, N538 RNAseq"	SRS395144	SAMN01921491
SRR765460	SRX243267	"Zea mays, N542 RNAseq"	SRS395145	SAMN01921492
SRR765461	SRX243268	"Zea mays, N545 RNAseq"	SRS395146	SAMN01921493
SRR765462	SRX243269	"Zea mays, N6 RNAseq"	SRS395147	SAMN01921494
SRR765463	SRX243270	"Zea mays, N7A RNAseq"	SRS395148	SAMN01921495
SRR765464	SRX243271	"Zea mays, NC13 RNAseq"	SRS395149	SAMN01921496
SRR765465	SRX243272	"Zea mays, NC222 RNAseq"	SRS395150	SAMN01921497
SRR765466	SRX243273	"Zea mays, NC230 RNAseq"	SRS395151	SAMN01921498
SRR765467	SRX243274	"Zea mays, NC232 RNAseq"	SRS395152	SAMN01921499
SRR765468	SRX243275	"Zea mays, NC236 RNAseq"	SRS395153	SAMN01921500
SRR765469	SRX243276	"Zea mays, NC250 RNAseq"	SRS395154	SAMN01921501
SRR765470	SRX243277	"Zea mays, NC264 RNAseq"	SRS395155	SAMN01921502
SRR765471	SRX243278	"Zea mays, NC298 RNAseq"	SRS395156	SAMN01921503
SRR765472	SRX243279	"Zea mays, NC318 RNAseq"	SRS395157	SAMN01921504
SRR765473	SRX243280	"Zea mays, NC340 RNAseq"	SRS395158	SAMN01921505
SRR765474	SRX243281	"Zea mays, NC342 RNAseq"	SRS395159	SAMN01921506
SRR765475	SRX243282	"Zea mays, NC344 RNAseq"	SRS395160	SAMN01921507
SRR765476	SRX243283	"Zea mays, NC356 RNAseq"	SRS395161	SAMN01921508
SRR765477	SRX243284	"Zea mays, NC358 RNAseq"	SRS395162	SAMN01921509
SRR765478	SRX243285	"Zea mays, NC412 RNAseq"	SRS395163	SAMN01921510
SRR765479	SRX243286	"Zea mays, NC472 RNAseq"	SRS395164	SAMN01921511
SRR765480	SRX243287	"Zea mays, ND1 RNAseq"	SRS395165	SAMN01921512
SRR765481	SRX243288	"Zea mays, ND101 RNAseq"	SRS395166	SAMN01921513
SRR765482	SRX243289	"Zea mays, ND167 RNAseq"	SRS395167	SAMN01921514
SRR765483	SRX243290	"Zea mays, ND230 RNAseq"	SRS395168	SAMN01921515
SRR765484	SRX243291	"Zea mays, ND245 RNAseq"	SRS395169	SAMN01921516
SRR765485	SRX243292	"Zea mays, ND246 RNAseq"	SRS395170	SAMN01921517
SRR765486	SRX243293	"Zea mays, ND247 RNAseq"	SRS395171	SAMN01921518
SRR765487	SRX243294	"Zea mays, ND251 RNAseq"	SRS395172	SAMN01921519
SRR765488	SRX243295	"Zea mays, ND260 RNAseq"	SRS395173	SAMN01921520
SRR765489	SRX243296	"Zea mays, ND262 RNAseq"	SRS395174	SAMN01921521
SRR765490	SRX243297	"Zea mays, ND265 RNAseq"	SRS395175	SAMN01921522
SRR765491	SRX243298	"Zea mays, ND283 RNAseq"	SRS395176	SAMN01921523
SRR765492	SRX243299	"Zea mays, NK740 RNAseq"	SRS395177	SAMN01921524
SRR765493	SRX243300	"Zea mays, NKH8431 RNAseq"	SRS395178	SAMN01921525
SRR765494	SRX243301	"Zea mays, NKS8324 RNAseq"	SRS395179	SAMN01921526
SRR765495	SRX243302	"Zea mays, NO._380 RNAseq"	SRS395180	SAMN01921527
SRR765496	SRX243303	"Zea mays, NP87 RNAseq"	SRS395181	SAMN01921528
SRR765497	SRX243304	"Zea mays, NY_159_(Neveh_Yaar) RNAseq"	SRS395182	SAMN01921529
SRR765498	SRX243305	"Zea mays, NY6371 RNAseq"	SRS395183	SAMN01921530
SRR765499	SRX243306	"Zea mays, OC19 RNAseq"	SRS395184	SAMN01921531
SRR765500	SRX243307	"Zea mays, OH33 RNAseq"	SRS395185	SAMN01921532
SRR765501	SRX243308	"Zea mays, Oh40B RNAseq"	SRS395186	SAMN01921533
SRR765502	SRX243309	"Zea mays, Oh7 RNAseq"	SRS395188	SAMN01921535
SRR765503	SRX243310	"Zea mays, Oh7B RNAseq"	SRS395189	SAMN01921536
SRR765504	SRX243311	"Zea mays, Os420 RNAseq"	SRS395190	SAMN01921537
SRR765505	SRX243312	"Zea mays, Os426 RNAseq"	SRS395191	SAMN01921538
SRR765506	SRX243313	"Zea mays, P39 RNAseq"	SRS395192	SAMN01921539
SRR765507	SRX243314	"Zea mays, Pa392 RNAseq"	SRS395193	SAMN01921540
SRR765508	SRX243315	"Zea mays, Pa405 RNAseq"	SRS395194	SAMN01921541
SRR765509	SRX243316	"Zea mays, Pa468 RNAseq"	SRS395195	SAMN01921542
SRR765510	SRX243317	"Zea mays, Pa762 RNAseq"	SRS395196	SAMN01921543
SRR765511	SRX243318	"Zea mays, Pa778 RNAseq"	SRS395197	SAMN01921544
SRR765512	SRX243319	"Zea mays, Pa880 RNAseq"	SRS395198	SAMN01921545
SRR765513	SRX243320	"Zea mays, Pa891 RNAseq"	SRS395199	SAMN01921546
SRR765514	SRX243321	"Zea mays, PHB09 RNAseq"	SRS395200	SAMN01921547
SRR765515	SRX243322	"Zea mays, PHG29 RNAseq"	SRS395201	SAMN01921548
SRR765516	SRX243323	"Zea mays, PHG35 RNAseq"	SRS395202	SAMN01921549
SRR765517	SRX243324	"Zea mays, PHG39 RNAseq"	SRS395203	SAMN01921550
SRR765518	SRX243325	"Zea mays, PHG47 RNAseq"	SRS395204	SAMN01921551
SRR765519	SRX243326	"Zea mays, PHG50 RNAseq"	SRS395205	SAMN01921552
SRR765520	SRX243327	"Zea mays, PHG72 RNAseq"	SRS395206	SAMN01921553
SRR765521	SRX243328	"Zea mays, PHG80 RNAseq"	SRS395207	SAMN01921554
SRR765522	SRX243329	"Zea mays, PHJ40 RNAseq"	SRS395208	SAMN01921555
SRR765523	SRX243330	"Zea mays, PHK76 RNAseq"	SRS395209	SAMN01921556
SRR765524	SRX243331	"Zea mays, PHN11 RNAseq"	SRS395210	SAMN01921557
SRR765525	SRX243332	"Zea mays, PHR36 RNAseq"	SRS395211	SAMN01921558
SRR765526	SRX243333	"Zea mays, PHT55 RNAseq"	SRS395212	SAMN01921559
SRR765527	SRX243334	"Zea mays, PHT77 RNAseq"	SRS395213	SAMN01921560
SRR765528	SRX243335	"Zea mays, PHV63 RNAseq"	SRS395214	SAMN01921561
SRR765529	SRX243336	"Zea mays, PHW17 RNAseq"	SRS395215	SAMN01921562
SRR765530	SRX243337	"Zea mays, PHZ51 RNAseq"	SRS395216	SAMN01921563
SRR765531	SRX243338	"Zea mays, R101 RNAseq"	SRS395217	SAMN01921564
SRR765532	SRX243339	"Zea mays, R113 RNAseq"	SRS395218	SAMN01921565
SRR765533	SRX243340	"Zea mays, R134 RNAseq"	SRS395219	SAMN01921566
SRR765534	SRX243341	"Zea mays, R168 RNAseq"	SRS395220	SAMN01921567
SRR765535	SRX243342	"Zea mays, R177 RNAseq"	SRS395221	SAMN01921568
SRR765536	SRX243343	"Zea mays, R181B RNAseq"	SRS395222	SAMN01921569
SRR765537	SRX243344	"Zea mays, R197 RNAseq"	SRS395223	SAMN01921570
SRR765538	SRX243345	"Zea mays, R225 RNAseq"	SRS395224	SAMN01921571
SRR765539	SRX243346	"Zea mays, R226 RNAseq"	SRS395225	SAMN01921572
SRR765540	SRX243347	"Zea mays, R227 RNAseq"	SRS395226	SAMN01921573
SRR765541	SRX243348	"Zea mays, R229 RNAseq"	SRS395227	SAMN01921574
SRR765542	SRX243349	"Zea mays, R30 RNAseq"	SRS395228	SAMN01921575
SRR765543	SRX243350	"Zea mays, R4 RNAseq"	SRS395229	SAMN01921576
SRR765544	SRX243351	"Zea mays, R53 RNAseq"	SRS395230	SAMN01921577
SRR765545	SRX243352	"Zea mays, R71 RNAseq"	SRS395231	SAMN01921578
SRR765546	SRX243353	"Zea mays, R78 RNAseq"	SRS395232	SAMN01921579
SRR765547	SRX243354	"Zea mays, S_56 RNAseq"	SRS395233	SAMN01921580
SRR765548	SRX243355	"Zea mays, SD101 RNAseq"	SRS395234	SAMN01921581
SRR765549	SRX243356	"Zea mays, SD102 RNAseq"	SRS395235	SAMN01921582
SRR765550	SRX243357	"Zea mays, SD107 RNAseq"	SRS395236	SAMN01921583
SRR765551	SRX243358	"Zea mays, SD15 RNAseq"	SRS395237	SAMN01921584
SRR765552	SRX243359	"Zea mays, SD40 RNAseq"	SRS395238	SAMN01921585
SRR765553	SRX243360	"Zea mays, SD42 RNAseq"	SRS395239	SAMN01921586
SRR765554	SRX243361	"Zea mays, SD44 RNAseq"	SRS395240	SAMN01921587
SRR765555	SRX243362	"Zea mays, SG_30A RNAseq"	SRS395241	SAMN01921588
SRR765556	SRX243363	"Zea mays, Sg1533 RNAseq"	SRS395242	SAMN01921589
SRR765557	SRX243364	"Zea mays, Sg18 RNAseq"	SRS395243	SAMN01921590
SRR765558	SRX243365	"Zea mays, T141 RNAseq"	SRS395244	SAMN01921591
SRR765559	SRX243366	"Zea mays, T146 RNAseq"	SRS395245	SAMN01921592
SRR765560	SRX243367	"Zea mays, T232 RNAseq"	SRS395246	SAMN01921593
SRR765561	SRX243368	"Zea mays, T234 RNAseq"	SRS395247	SAMN01921594
SRR765562	SRX243369	"Zea mays, T242 RNAseq"	SRS395248	SAMN01921595
SRR765563	SRX243370	"Zea mays, T9 RNAseq"	SRS395249	SAMN01921596
SRR765564	SRX243371	"Zea mays, Tr RNAseq"	SRS395250	SAMN01921597
SRR765565	SRX243372	"Zea mays, Tx303 RNAseq"	SRS395251	SAMN01921598
SRR765566	SRX243373	"Zea mays, TZU-CHIAO-HSI-WU_105 RNAseq"	SRS395252	SAMN01921599
SRR765567	SRX243374	"Zea mays, U_123 RNAseq"	SRS395253	SAMN01921600
SRR765568	SRX243375	"Zea mays, U267Y RNAseq"	SRS395254	SAMN01921601
SRR765569	SRX243376	"Zea mays, Va102 RNAseq"	SRS395255	SAMN01921602
SRR765570	SRX243377	"Zea mays, Va14 RNAseq"	SRS395256	SAMN01921603
SRR765571	SRX243378	"Zea mays, Va38 RNAseq"	SRS395257	SAMN01921604
SRR765572	SRX243379	"Zea mays, Va52 RNAseq"	SRS395258	SAMN01921605
SRR765573	SRX243380	"Zea mays, Va85 RNAseq"	SRS395259	SAMN01921606
SRR765574	SRX243381	"Zea mays, Va99 RNAseq"	SRS395260	SAMN01921607
SRR765575	SRX243382	"Zea mays, VaW6 RNAseq"	SRS395261	SAMN01921608
SRR765576	SRX243383	"Zea mays, W_7151 RNAseq"	SRS395262	SAMN01921609
SRR765577	SRX243384	"Zea mays, W117Ht RNAseq"	SRS395263	SAMN01921610
SRR765578	SRX243385	"Zea mays, W153R RNAseq"	SRS395264	SAMN01921611
SRR765579	SRX243386	"Zea mays, W182BN RNAseq"	SRS395265	SAMN01921612
SRR765580	SRX243387	"Zea mays, W22 RNAseq"	SRS395266	SAMN01921613
SRR765581	SRX243388	"Zea mays, W23 RNAseq"	SRS395267	SAMN01921614
SRR765582	SRX243389	"Zea mays, W24 RNAseq"	SRS395268	SAMN01921615
SRR765583	SRX243390	"Zea mays, W32 RNAseq"	SRS395269	SAMN01921616
SRR765584	SRX243391	"Zea mays, W37A RNAseq"	SRS395270	SAMN01921617
SRR765585	SRX243392	"Zea mays, W552 RNAseq"	SRS395271	SAMN01921618
SRR765586	SRX243393	"Zea mays, W59E RNAseq"	SRS395272	SAMN01921619
SRR765587	SRX243394	"Zea mays, W601S RNAseq"	SRS395273	SAMN01921620
SRR765588	SRX243395	"Zea mays, W603S RNAseq"	SRS395274	SAMN01921621
SRR765589	SRX243396	"Zea mays, W604S RNAseq"	SRS395275	SAMN01921622
SRR765590	SRX243397	"Zea mays, W605S RNAseq"	SRS395276	SAMN01921623
SRR765591	SRX243398	"Zea mays, W606S RNAseq"	SRS395277	SAMN01921624
SRR765592	SRX243399	"Zea mays, W607S RNAseq"	SRS395278	SAMN01921625
SRR765593	SRX243400	"Zea mays, W608S RNAseq"	SRS395279	SAMN01921626
SRR765594	SRX243401	"Zea mays, W609S RNAseq"	SRS395280	SAMN01921627
SRR765595	SRX243402	"Zea mays, W610S RNAseq"	SRS395281	SAMN01921628
SRR765596	SRX243403	"Zea mays, W611S RNAseq"	SRS395282	SAMN01921629
SRR765597	SRX243404	"Zea mays, W612S RNAseq"	SRS395283	SAMN01921630
SRR765598	SRX243405	"Zea mays, W64A RNAseq"	SRS395284	SAMN01921631
SRR765599	SRX243406	"Zea mays, W701BC RNAseq"	SRS395285	SAMN01921632
SRR765600	SRX243407	"Zea mays, W703 RNAseq"	SRS395286	SAMN01921633
SRR765601	SRX243408	"Zea mays, W802G RNAseq"	SRS395287	SAMN01921634
SRR765602	SRX243409	"Zea mays, W803G RNAseq"	SRS395288	SAMN01921635
SRR765603	SRX243410	"Zea mays, W809G RNAseq"	SRS395289	SAMN01921636
SRR765604	SRX243411	"Zea mays, W810G RNAseq"	SRS395290	SAMN01921637
SRR765605	SRX243412	"Zea mays, W811G RNAseq"	SRS395291	SAMN01921638
SRR765606	SRX243413	"Zea mays, W812G RNAseq"	SRS395292	SAMN01921639
SRR765607	SRX243414	"Zea mays, W813G RNAseq"	SRS395293	SAMN01921640
SRR765608	SRX243415	"Zea mays, W814G RNAseq"	SRS395294	SAMN01921641
SRR765609	SRX243416	"Zea mays, W815G RNAseq"	SRS395295	SAMN01921642
SRR765610	SRX243417	"Zea mays, W816G RNAseq"	SRS395296	SAMN01921643
SRR765611	SRX243418	"Zea mays, W817G RNAseq"	SRS395297	SAMN01921644
SRR765612	SRX243419	"Zea mays, W818G RNAseq"	SRS395298	SAMN01921645
SRR765613	SRX243420	"Zea mays, W819G RNAseq"	SRS395299	SAMN01921646
SRR765614	SRX243421	"Zea mays, W820G RNAseq"	SRS395300	SAMN01921647
SRR765615	SRX243422	"Zea mays, W821G RNAseq"	SRS395301	SAMN01921648
SRR765616	SRX243423	"Zea mays, W85 RNAseq"	SRS395302	SAMN01921649
SRR765617	SRX243424	"Zea mays, W9 RNAseq"	SRS395303	SAMN01921650
SRR765618	SRX243425	"Zea mays, WD RNAseq"	SRS395304	SAMN01921651
SRR765619	SRX243426	"Zea mays, WR3 RNAseq"	SRS395305	SAMN01921652
SRR765620	SRX243427	"Zea mays, WU-TAN-TZAO RNAseq"	SRS395306	SAMN01921653
SRR765621	SRX243428	"Zea mays, WXB6 RNAseq"	SRS395307	SAMN01921654
SRR765622	SRX243429	"Zea mays, YANG RNAseq"	SRS395308	SAMN01921655
SRR765623	SRX243430	"Zea mays, YE_4 RNAseq"	SRS395309	SAMN01921656
SRR765624	SRX243431	"Zea mays, YE-CHI-HUNG RNAseq"	SRS395310	SAMN01921657
SRR765625	SRX243432	"Zea mays, YELLOW_3-4 RNAseq"	SRS395311	SAMN01921658
SRR765626	SRX243433	"Zea mays, YING-55 RNAseq"	SRS395312	SAMN01921659
SRR765627	SRX243434	"Zea mays, YONG_28 RNAseq"	SRS395313	SAMN01921660
SRR765628	SRX243435	"Zea mays, Yu796_NS RNAseq"	SRS395314	SAMN01921661
